# Supplementary material for: Biophysical Analysis of Vip3Aa Toxin Mutants Before and After Activation
Source: Int J Mol Sci. 2024 Nov 7;25(22):11970. doi: 10.3390/ijms252211970 (PMC11594144; doi:10.3390/ijms252211970)
Supplement: Supplementary file 1 [file ijms-25-11970-s001.zip]

Archive with 1 entries (1 files):
- ijms-3267195-supplementary.pdf
